# Supplementary material for: The Novel PKC Activator 10-Methyl-Aplog-1 Combined with JQ1 Induced Strong and Synergistic HIV Reactivation with Tolerable Global T Cell Activation
Source: Viruses. 2021 Oct 9;13(10):2037. doi: 10.3390/v13102037 (PMC8541327; doi:10.3390/v13102037)
Supplement: Supplementary file 1 [file viruses-13-02037-s001.zip]

Archive with 1 entries (1 files):
- viruses-1368446-supplementary.pdf
